# Supplementary material for: Enhanced Electrochromic Properties of NiOx Films Through Magnesium Doping Strategy
Source: Nanomaterials (Basel). 2025 Aug 8;15(16):1217. doi: 10.3390/nano15161217 (PMC12388670; doi:10.3390/nano15161217)
Supplement: Supplementary file 1 [file nanomaterials-15-01217-s001.zip]

Archive with 1 entries (1 files):
- nanomaterials-3784894-supplementary.pdf
